# Supplementary material for: Supercritical Fluid Extraction Kinetics of Cherry Seed Oil: Kinetics Modeling and ANN Optimization
Source: Foods. 2021 Jun 30;10(7):1513. doi: 10.3390/foods10071513 (PMC8307763; doi:10.3390/foods10071513)
Supplement: Supplementary file 1 [file foods-10-01513-s001.zip]

Archive with 1 entries (1 files):
- foods-1240891-supplementary.pdf
